# Supplementary material for: Clinical application of the F21 multipurpose cystoscope with continuous irrigation capability in photoselective vaporization of the prostate: a retrospective controlled study
Source: Front Surg. 2026 Jun 8;13:1848723. doi: 10.3389/fsurg.2026.1848723 (PMC13284466; doi:10.3389/fsurg.2026.1848723)
Supplement: Supplementary file 1 [file Table1.xlsx]

## Sheet: Sheet3
患者ID	分组	年龄	BMI	手术时间	冲洗时间	前列腺体积	前列腺特异性抗原	住院时间	术前IPSS	术前生活质量评分	术后三个月生活质量评分	术后六个月生活质量评分	术前Qmax	术后三个月Qmax	术后三个月IPSS	术后六个月Qmax	术后六个月IPSS	术后三个月残余尿	术后六个月残余尿	尿道狭窄
20470059	1	63	24.69	80	13	72	0.01	6	30	4	1	1	6	16	0	23	1	0	0	0
20280068	1	80	25.86	35	21	32	0.83	7	25	5	0	0	5	21	1	28	0	0	0	0
20470115	1	74	25.86	85	12	64	1.36	7	28	5	2	2	3	17	1	25	1	0	0	0
20470125	1	79	24.48	65	18	47	2.9	7	20	4	0	0	3	27	0	27	0	0	0	0
20460154	1	79	25.4	55	23	41	0.44	7	22	6	0	0	3	16	1	19	1	0	0	0
20480312	1	76	25.13	65	16	48	3.98	3	26	6	0	0	2	26	1	26	0	0	0	0
20470321	1	63	25.83	65	12	53	2.12	3	23	4	1	1	5	23	1	30	0	0	0	0
20480328	1	70	24.29	40	15	33	3.56	3	32	6	0	0	0	15	0	17	1	0	0	0
20460333	1	58	26.97	80	20	74	0.81	4	23	5	2	2	5	24	1	28	0	0	0	0
20470376	1	82	26.21	75	14	78	2.44	6	31	4	5	5	1	13	20	16	18	56.68	0	1
20470380	1	74	24.81	35	17	31	0.18	9	28	6	2	2	2	19	1	28	1	0	0	0
20480417	1	78	24.7	86	21	76	3.62	7	32	5	0	0	1	16	1	17	0	0	0	0
20460428	1	65	26.22	40	10	33	1.92	7	28	4	1	1	1	25	1	18	0	0	0	0
20480456	1	73	26.77	60	14	42	2.55	5	28	6	2	2	2	19	0	16	1	0	0	0
20479457	1	71	26.93	60	20	45	1.34	7	28	4	6	6	4	3	15	4	18	59.11	26	1
20480471	1	60	26.63	90	22	78	0.28	7	29	6	1	1	2	27	1	19	0	0	0	0
20470500	1	79	26.55	55	16	42	2.18	5	20	5	0	0	5	26	0	29	0	0	0	0
20460507	1	82	26.92	40	19	32	1.39	7	32	4	0	0	2	20	1	29	0	0	0	0
20480521	1	63	25.46	70	22	60	3.12	6	20	6	2	2	4	22	1	23	0	0	0	0
20460561	1	64	24.62	90	24	80	3.17	6	25	4	1	1	6	18	1	30	0	0	0	0
20460589	1	85	24.36	70	12	57	0.05	4	27	5	2	2	1	26	1	25	0	0	0	0
20460696	1	74	25.77	85	24	75	2.25	3	29	6	0	0	5	19	1	21	1	0	0	0
20460799	1	58	25.9	70	12	53	2.25	7	26	4	1	1	4	27	1	26	1	0	0	0
20470981	1	83	25.64	80	18	63	1.38	6	21	6	0	0	4	16	1	25	0	0	0	0
20481040	1	81	26.3	75	16	59	0.61	9	32	5	2	2	2	25	1	18	1	0	0	0
20461051	1	75	26.05	90	18	78	1.88	6	21	5	0	0	1	25	1	24	1	0	0	0
20481061	1	64	26	45	18	37	1.2	7	33	6	1	1	4	16	1	25	1	0	0	0
20471134	1	81	24.67	85	20	71	2.06	5	32	6	2	2	1	20	1	27	0	0	0	0
20481140	1	75	25.89	80	18	64	0.04	3	24	6	0	0	6	24	1	23	1	0	0	0
20471152	1	70	26.09	75	10	75	0.33	3	30	5	1	1	0	19	1	21	0	0	0	0
20471161	1	65	26.34	65	12	51	3.46	3	34	6	2	2	0	21	1	28	0	0	0	0
20461190	1	81	26.4	35	12	33	0.07	6	26	4	1	1	6	18	1	27	1	0	0	0
20461190	1	69	25	54	12	40	3.33	5	28	4	0	0	0	25	1	21	1	0	0	0
20481307	1	58	25.66	50	24	37	1.05	4	24	4	2	2	6	27	1	27	0	0	0	0
20481318	1	60	24.58	67	20	53	3.09	4	24	4	2	2	1	29	1	22	1	0	0	0
20471340	1	78	26.29	65	24	52	0.81	6	20	5	1	1	5	18	1	16	0	0	0	0
20481346	1	66	24.87	75	18	59	2.05	5	25	6	2	2	3	28	1	24	0	0	0	0
20351401	1	79	26.09	45	14	35	3.74	3	26	4	2	2	3	17	1	24	0	0	0	0
20461412	1	85	26.79	80	16	63	3.56	6	25	4	0	0	3	22	1	29	0	0	0	0
20481425	1	72	26.03	51	10	39	0.25	3	32	4	2	2	5	29	1	19	0	0	0	0
20391465	1	67	24.2	80	10	63	1.13	7	25	4	1	1	3	22	1	18	0	0	0	0
20471495	1	70	26.99	55	16	40	0.57	6	22	4	2	2	6	29	1	29	1	0	0	0
20471509	1	69	26.62	60	18	41	2.39	5	29	5	0	0	2	22	1	24	1	0	0	0
20481541	1	62	26.37	42	10	36	0.03	7	24	4	2	2	6	28	1	27	0	0	0	0
20416784	1	83	25.02	70	24	46	0.78	4	23	5	2	2	5	27	1	21	1	0	0	0
20390932	1	65	24.86	75	20	75	0.92	5	27	5	2	2	0	26	1	16	0	0	0	0
20278765	1	63	25.04	45	14	37	2.71	3	34	5	0	0	6	28	1	21	1	0	0	0
20481456	1	58	25.34	90	16	76	2.67	5	35	5	1	1	3	22	0	27	0	0	0	0
20280045	1	71	24.99	45	16	37	3.66	3	25	5	2	2	4	22	0	21	0	0	0	0
20450769	1	76	24.2	80	24	68	3.24	7	34	5	0	0	5	20	0	20	1	0	0	0
	2	74	26.31	65	18	47	3.85	4	24	6	4	6	2	16	1	24	0	0	0	0
	2	79	24.77	55	23	41	2.15	4	34	4	6	5	2	19	0	15	0	0	0	0
	2	79	24.94	65	16	48	1.65	6	31	4	5	5	2	18	0	20	1	0	0	0
	2	76	26.45	65	12	53	2.02	4	26	6	4	6	2	30	1	18	1	0	0	0
	2	63	25.66	40	15	33	3.77	3	25	6	6	5	5	23	1	30	0	0	0	0
	2	70	25.66	80	20	74	1.82	3	24	5	6	4	0	23	1	27	0	0	0	0
	2	58	26.22	75	14	78	1.76	3	35	6	4	5	0	28	1	21	0	0	0	0
	2	82	25.85	35	17	31	0.94	7	26	6	6	5	2	19	1	22	0	0	0	0
	2	74	25.29	86	21	76	1.16	6	25	5	4	6	5	24	0	29	0	0	0	0
	2	78	25.46	40	10	33	0.67	4	27	6	5	6	0	22	0	16	0	0	0	0
	2	65	26.48	60	14	42	2.88	3	28	6	6	4	2	20	0	26	0	0	0	0
	2	73	26.59	60	20	45	2.88	7	33	6	5	6	1	21	0	20	0	0	0	0
	2	71	25.21	90	22	78	0.5	7	27	4	5	6	2	30	0	27	0	0	0	0
	2	60	24.32	55	16	42	3.34	3	34	4	6	4	0	23	0	17	0	0	0	0
	2	79	24.96	40	19	32	3.74	7	33	5	6	5	2	29	0	24	0	0	0	0
	2	82	24.91	70	22	60	2.97	4	28	6	6	6	6	22	0	20	0	0	0	0
	2	63	25.39	90	24	80	3.51	7	23	5	5	6	0	22	0	22	0	0	0	0
	2	64	24.63	70	12	57	2.58	6	21	4	4	4	2	26	0	28	0	0	0	0
	2	85	24.83	85	24	75	0.44	5	26	5	6	4	1	22	0	27	0	0	0	0
	2	74	24.35	70	12	53	1.43	6	25	4	6	4	0	28	0	15	0	0	0	0
	2	58	25.64	80	18	63	0.05	6	27	6	4	4	4	20	0	30	0	0	0	0
	2	83	25.49	75	16	59	3	5	30	4	4	6	3	23	0	20	0	0	0	0
	2	81	26.89	90	18	78	1.94	7	21	5	5	5	1	17	0	28	0	0	0	0
	2	75	26.32	45	18	37	0.31	6	23	5	5	6	3	21	0	30	0	0	0	0
	2	64	24.92	85	20	71	3.17	4	31	6	4	6	6	20	0	27	0	0	0	0
	2	81	24.37	80	18	64	1.63	6	28	6	4	4	5	25	0	20	0	0	0	0
	2	75	26.35	75	10	75	3.46	3	26	5	6	5	4	18	0	23	0	0	0	0
	2	70	25.47	65	12	51	2.35	5	23	5	5	5	5	15	0	30	0	0	0	0
	2	65	25.62	35	12	33	0.25	3	25	6	4	5	3	26	0	27	0	0	0	0
	2	81	26.63	54	12	40	2.55	4	31	4	6	4	4	20	0	19	0	0	0	0
	2	69	25.68	50	24	37	2.34	4	24	6	5	4	5	26	0	15	0	0	0	0
	2	58	26.43	67	20	53	0.98	3	20	4	5	4	0	19	0	17	0	0	0	0
	2	60	24.57	65	24	52	1.08	6	20	5	5	4	6	30	0	30	0	0	0	0
	2	78	24.95	75	18	59	0.72	6	27	4	4	6	6	30	0	30	0	0	0	0
	2	66	26.37	45	14	35	1.97	3	30	4	4	6	5	29	1	16	0	0	0	0
	2	79	26.79	80	16	63	2.48	3	33	4	4	4	6	23	0	17	0	0	0	0
	2	85	26.45	51	10	39	2.38	6	31	4	5	4	2	23	0	27	0	0	0	0
	2	72	24.32	80	10	63	2.98	3	24	4	5	6	2	30	0	26	0	0	0	0
	2	67	26.04	55	16	40	0.25	4	29	5	5	5	2	28	0	30	0	0	0	0
	2	70	24.92	60	18	41	2.23	7	33	4	4	5	5	17	0	22	0	0	0	0
	2	69	24.74	65	18	47	1.23	5	35	5	6	6	2	17	0	18	0	0	0	0
	2	62	26.61	55	23	41	0.53	6	23	6	6	5	4	3	0	3	18	35	34	1
	2	83	25.98	65	16	48	0.12	3	35	5	6	5	6	23	0	15	0	0	0	0
	2	65	26.63	65	12	53	0.68	5	33	5	5	6	0	16	0	30	0	0	0	0
	2	74	25.27	40	15	33	2.37	7	24	6	6	5	2	28	0	25	0	0	0	0
	2	79	25.65	80	20	74	0.67	7	21	4	4	6	4	25	0	20	1	0	0	0
	2	79	24.37	75	14	78	0.7	6	26	5	5	6	3	5	18	5	11	50.73	26	1
	2	76	25.14	35	17	31	2.81	7	27	5	6	5	5	30	1	30	0	0	0	0
	2	63	24.9	86	21	76	0.8	5	27	4	4	6	4	20	1	20	1	0	0	0
	2	70	24.88	40	10	33	0.07	5	35	5	5	5	5	5	9	3	14	51.83	0	1
	2	58	26.36	60	14	42	3.98	6	35	6	6	6	5	17	1	30	0	0	0	0
	2	82	26.47	60	20	45	3.42	4	29	6	4	4	3	26	1	28	1	0	0	0
	2	64	24.32	35	12	33	1.63	5	29	4	4	4	2	23	0	15	0	0	0	0
	2	81	25.02	54	12	40	0.89	6	23	6	6	5	5	4	19	3	18	27	34	1
	2	75	25.82	50	24	37	1.63	3	29	6	6	6	3	21	0	18	0	0	0	0
	2	70	24.76	67	20	53	0.39	6	32	5	6	4	4	18	0	25	1	0	0	0
	2	65	25.75	65	24	52	0.22	5	28	5	5	6	6	19	0	20	1	0	0	0
	2	81	26.4	75	18	59	0.01	3	22	4	4	5	6	20	0	30	0	0	0	0
	2	69	24.02	45	14	35	3.35	6	31	4	4	5	3	22	0	30	0	0	0	0
	2	58	24.26	80	16	63	1.66	5	26	4	6	5	3	20	0	20	1	0	0	0
	2	60	26.97	51	10	39	0.4	4	23	4	4	6	6	29	0	23	0	0	0	0
	2	78	25.8	80	10	63	0.56	3	35	5	4	4	4	18	0	22	0	0	0	0
	2	66	25.54	55	16	40	3.15	7	22	5	5	4	3	19	0	27	0	0	0	0
	2	79	24.39	60	18	41	0.56	4	29	6	5	4	0	19	0	25	0	0	0	0
	2	85	25.68	42	10	36	0.67	7	27	4	6	6	2	25	0	22	1	0	0	0
	2	72	24.54	70	24	46	0.25	3	33	6	5	5	1	29	0	30	1	0	0	0
	2	67	26.63	75	20	75	0.25	3	34	5	5	5	3	19	0	30	1	0	0	0
	2	70	24.67	65	18	47	1.34	4	27	4	5	4	1	28	0	30	0	0	0	0
	2	69	25.61	55	23	41	3.28	6	34	6	6	4	0	20	0	30	0	0	0	0
	2	62	26.78	65	16	48	1.28	3	24	6	5	4	3	21	0	16	0	0	0	0
	2	83	26.58	65	12	53	2.95	7	27	4	4	4	0	28	0	30	0	0	0	0
	2	65	26.97	40	15	33	1.99	4	20	4	4	6	6	16	0	30	0	0	0	0
	2	63	25.49	80	20	74	3.78	5	30	6	4	6	3	20	0	26	1	0	0	0
	2	58	24.36	75	14	78	2.32	3	29	6	4	6	2	23	0	24	0	0	0	0
	2	71	25.61	35	17	31	0.92	4	28	5	6	4	2	18	0	30	1	0	0	0
	2	74	24.48	86	21	76	0.25	5	31	5	5	4	2	29	0	18	0	0	0	0
	2	79	26	40	10	33	2.66	6	33	4	5	5	3	28	0	23	1	0	0	0
	2	79	25.03	60	14	42	0.56	7	21	6	4	6	2	16	1	30	0	0	0	0
	2	76	25.07	60	20	45	3.55	5	30	4	5	6	1	21	1	25	0	0	0	0
	2	63	25.96	90	22	78	1.93	7	20	5	5	5	2	4	10	4	16	24.82	32	1
	2	70	26.61	55	16	42	0.82	7	26	5	6	5	5	22	0	17	0	0	0	0
	2	58	25.07	40	19	32	2.69	7	32	6	4	5	4	22	1	26	1	0	0	0
	2	82	26.37	70	22	60	3.91	5	26	6	6	5	3	3	9	4	11	54.88	0	1
	2	74	25.59	90	24	80	0.98	6	21	6	4	6	1	25	0	26	1	0	0	0
	2	78	26.13	70	12	57	0.98	6	30	4	6	6	3	5	16	3	13	25.34	31	1
	2	65	26.94	65	18	47	1.27	4	21	5	6	4	6	29	0	25	0	0	0	0
	2	73	26.41	55	23	41	1.57	5	27	5	4	5	0	29	1	30	0	0	0	0
	2	71	26.68	65	16	48	0.85	5	32	6	4	6	0	23	1	29	1	0	0	0
	2	60	26.78	65	12	53	1.75	6	35	4	6	4	3	30	1	29	0	0	0	0
	2	79	26.74	40	15	33	3.21	6	32	5	4	5	0	22	1	29	1	0	0	0
	2	82	25.18	80	20	74	0.25	3	34	6	5	6	0	28	0	29	1	0	0	0
	2	63	25.31	75	14	78	0.25	4	24	5	6	6	0	5	13	3	15	21.03	0	1
	2	64	24.01	35	17	31	1.84	3	28	5	4	5	5	28	0	30	0	0	0	0
	2	85	25.01	86	21	76	2.42	6	33	6	5	6	4	28	1	16	1	0	0	0
	2	74	25.98	40	10	33	0.68	5	25	5	4	5	1	18	1	19	0	0	0	0
	2	58	25.29	60	14	42	3.46	7	22	5	5	5	2	26	1	26	0	0	0	0
	2	83	24.64	60	20	45	2.31	3	31	4	5	5	4	3	13	4	0	55.49	34	1
	2	81	25.79	90	22	78	2.67	3	34	4	5	5	6	18	1	25	0	0	0	0
	2	75	25.78	55	16	42	3.19	7	34	6	5	4	2	29	0	29	0	0	0	0
	2	64	24.79	40	19	32	3.24	4	20	4	6	6	0	3	16	3	13	35	26	1
	2	81	24.05	70	22	60	3.6	3	34	4	6	4	5	28	0	27	1	0	0	0
	2	75	24.01	90	24	80	2.21	4	26	6	5	6	2	28	0	26	0	0	0	0
	2	70	24.74	70	12	57	1.11	4	21	4	4	4	6	25	1	30	0	0	0	0
	2	65	26.78	85	24	75	0.35	3	34	4	5	4	3	29	1	25	1	0	0	0
	2	81	25	70	12	53	2.94	6	23	5	4	5	4	27	0	16	1	0	0	0
	2	69	24.54	80	18	63	3.15	6	22	5	5	5	3	3	9	3	16	58.9	30	1
	2	58	24.46	75	16	59	0.84	5	31	5	6	4	5	22	1	21	0	0	0	0
	2	60	25.11	90	18	78	2.65	5	29	5	5	5	2	20	1	28	1	0	0	0
	2	78	25.35	45	18	37	3.06	3	23	5	4	6	0	29	0	25	1	0	0	0
	2	66	25.92	85	20	71	0.62	5	21	4	5	5	5	4	10	5	18	56.78	34	1
	2	79	25.63	80	18	64	3.66	5	25	6	4	5	6	20	1	24	0	0	0	0
	2	85	24.75	75	10	75	3.04	4	20	6	6	5	0	27	0	26	0	0	0	0
	2	72	26.95	65	12	51	2.21	7	30	4	6	6	3	29	0	28	0	0	0	0
	2	67	24.71	35	12	33	0.96	3	27	4	6	4	6	29	0	30	1	0	0	0
	2	70	24.32	54	12	40	2.93	7	22	6	6	6	3	4	10	5	10	54.26	55.77	1
	2	69	25.27	50	24	37	2.89	6	26	5	4	6	5	28	1	20	0	0	0	0
	2	74	24.52	67	20	53	1.11	3	20	4	6	6	0	30	1	22	0	0	0	0
	2	79	25.99	65	24	52	1.88	5	22	5	4	5	4	18	1	22	1	0	0	0
	2	79	24.47	75	18	59	1.64	5	21	6	5	5	6	29	1	23	1	0	0	0
	2	76	24.33	45	14	35	3.31	4	33	4	5	4	4	30	1	30	0	0	0	0
	2	63	25.97	80	16	63	0.4	5	35	4	6	6	3	3	11	4	15	52.96	0	1
	2	70	25.64	51	10	39	3.37	3	28	5	5	5	4	28	0	23	0	0	0	0
	2	58	26.13	65	18	47	1.74	4	22	5	6	6	5	25	1	27	0	0	0	0
	2	82	24.72	55	23	41	2.74	7	30	6	5	6	6	5	18	3	17	31	0	1
	2	74	25.71	65	16	48	1.26	6	33	6	6	5	2	20	0	21	1	0	0	0
	2	78	25.27	65	12	53	3.75	7	27	4	4	5	5	20	1	22	1	0	0	0
	2	65	26.69	40	15	33	1.1	6	25	5	5	6	4	28	0	30	0	0	0	0
	2	73	24.79	80	20	74	0.68	4	25	4	4	4	6	17	0	18	1	0	0	0
	2	71	25.3	75	14	78	1.66	3	32	4	6	5	3	5	18	3	12	59.7	55.77	1
	2	60	24.61	35	17	31	0.6	3	30	5	5	4	6	21	0	27	0	0	0	0
	2	79	25.03	86	21	76	1.68	4	29	4	5	6	3	29	0	27	1	0	0	0
	2	82	25.3	40	10	33	0.48	3	32	4	5	4	2	26	1	19	1	0	0	0
	2	63	24.93	60	14	42	2.02	7	20	4	6	4	3	21	1	25	1	0	0	0
	2	64	24.01	60	20	45	0.25	5	26	6	6	5	5	5	8	5	9	55.77	58.9	1
	2	85	25.78	90	22	78	3.2	6	21	4	6	6	3	29	0	19	0	0	0	0
	2	74	24.34	55	16	42	0.32	7	30	5	6	6	6	24	1	30	1	0	0	0
	2	58	24.51	40	19	32	1.64	6	33	6	6	4	4	26	1	20	0	0	0	0
	2	83	24.87	70	22	60	2.64	3	30	5	5	5	4	3	10	3	10	21.92	0	1
	2	81	26.74	90	24	80	1.12	4	34	5	6	5	6	19	0	29	0	0	0	0
	2	75	24.6	70	12	57	3.79	5	28	6	6	6	6	29	0	16	0	0	0	0
	2	64	24.95	85	24	75	0.35	6	22	5	4	4	1	29	0	27	1	0	0	0
	2	81	24.54	70	12	53	3.56	6	35	6	6	4	3	18	1	17	0	0	0	0
	2	75	25.42	80	18	63	3.92	4	29	6	4	5	4	21	0	29	1	0	0	0
	2	70	26.99	75	16	59	2.31	7	22	6	4	6	3	22	0	30	1	0	0	0
	2	65	24.29	90	18	78	3.75	4	22	6	4	6	0	29	0	16	1	0	0	0
	2	81	26.07	45	18	37	0.16	4	25	6	4	6	6	22	0	22	0	0	0	0
	2	69	26.51	85	20	71	1.64	6	35	4	4	4	3	16	0	30	0	0	0	0
	2	58	25.94	80	18	64	0.29	4	28	6	5	6	3	4	10	5	18	58.64	54.55	1
	2	60	24.13	75	10	75	0.7	6	22	5	6	6	5	23	0	15	1	0	0	0
	2	78	24.45	65	12	51	2.32	7	20	5	4	5	1	26	0	25	1	0	0	0
	2	66	24.72	35	12	33	3.31	6	22	4	4	4	3	23	1	23	1	0	0	0
	2	79	26.99	54	12	40	2.14	7	21	4	6	5	2	30	1	21	0	0	0	0
	2	85	24.9	65	18	47	3.61	5	28	6	5	5	1	5	19	3	14	24.86	0	1
	2	72	24.26	55	23	41	3.76	5	24	5	6	5	4	21	1	25	1	0	0	0
	2	67	26.58	65	16	48	0.36	7	23	5	5	4	3	20	0	21	0	0	0	0
	2	70	26.55	65	12	53	3.55	6	22	6	6	6	1	3	10	4	18	26	59	1
	2	69	25.92	40	15	33	0.49	6	28	4	6	6	0	22	0	24	0	0	0	0
	2	62	24.01	80	20	74	1.04	6	23	6	6	5	2	19	0	25	0	0	0	0
	2	83	26.95	75	14	78	1.79	4	25	4	5	5	0	30	0	27	1	0	0	0
	2	74	25.39	35	17	31	3.51	4	29	5	6	5	3	4	8	30	16	53.63	0	1
	2	79	24.43	86	21	76	0.82	7	35	4	4	4	0	21	1	30	1	0	0	0
	2	79	26.62	40	10	33	2.51	7	31	4	6	5	5	17	1	16	0	0	0	0
	2	76	24.38	60	14	42	1.17	7	34	4	5	5	2	22	0	28	0	0	0	0
	2	63	26.97	60	20	45	0.53	4	23	6	4	6	3	16	1	18	0	0	0	0
	2	70	24.99	90	22	78	3.93	4	33	6	6	6	6	19	0	23	1	0	0	0
	2	58	25.21	55	16	42	0.55	7	33	6	5	6	3	3	11	5	10	54.55	55	1
	2	82	24.22	40	19	32	0.45	7	26	5	4	5	0	29	0	20	1	0	0	0
	2	74	26.01	70	22	60	3.94	7	23	6	6	6	6	23	0	24	0	0	0	0
	2	78	24.98	90	24	80	3.61	7	23	5	6	5	2	29	1	25	1	0	0	0
	2	65	26.1	70	12	57	0.25	4	29	6	6	6	5	5	10	3	17	55.66	0	1
	2	73	26.54	85	24	75	1.09	3	26	6	4	6	3	28	0	20	0	0	0	0
	2	71	26.16	70	12	53	3.61	4	29	6	6	4	3	21	1	27	1	0	0	0
	2	60	26.55	65	16	48	0.2	4	30	4	4	6	6	29	1	20	1	0	0	0
	2	78	25.55	65	12	53	0.48	6	33	6	5	6	1	3	13	5	10	32	59	1
	2	66	24.64	40	15	33	2.64	7	20	4	4	5	2	29	0	30	0	0	0	0
	2	79	25.48	80	20	74	2.66	7	25	5	5	5	4	26	1	25	0	0	0	0
	2	85	26.17	75	14	78	3.44	3	30	5	6	6	0	24	0	21	0	0	0	0
	2	72	26.84	35	17	31	0.71	4	27	6	4	6	0	24	1	21	1	0	0	0
	2	67	24.59	86	21	76	1.96	7	26	5	6	6	3	5	10	5	13	58.9	56	1
	2	70	24.27	40	10	33	0.53	4	28	5	5	6	6	30	1	18	0	0	0	0
	2	69	25.88	60	14	42	1.15	7	26	5	5	4	4	25	0	23	0	0	0	0
	2	62	24.38	60	20	45	3.98	4	29	4	6	4	2	18	0	24	0	0	0	0
	2	83	26.24	90	22	78	0.17	7	23	6	6	6	1	15	0	28	0	0	0	0
	2	65	26.24	55	16	42	3.59	4	24	4	5	4	3	24	1	30	0	0	0	0
	2	63	25.99	40	19	32	2.14	6	30	5	6	5	3	21	0	19	1	0	0	0
	2	58	25.32	70	22	60	0.75	5	27	6	6	6	1	3	10	3	10	57.03	55	1
	2	71	24.2	90	24	80	3.03	3	20	6	5	6	1	24	1	28	0	0	0	0
	2	78	24.46	70	12	57	2.46	5	31	6	5	6	0	3	18	4	18	52.52	57	1
	2	66	25.96	85	24	75	2.56	5	21	4	6	4	4	21	0	28	0	0	0	0
	2	79	25.42	70	12	53	1.54	4	21	6	5	6	4	29	1	30	0	0	0	0

## Sheet: Sheet1
分组	Qmax	IPSS
术前	9.5	15
术前	6.7	23
术前	8.9	19
术前	7.4	23
术前	8.1	21
术前	9.2	19
术前	6.7	23
术前	3	30
术前	9.5	17
术前	7.6	22
术前	4.2	27
术前	9.2	18
术前	4.5	27
术前	5.4	25
术前	5.8	25
术前	6	25
术前	9.4	18
术前	3.1	30
术前	9.7	15
术前	8.4	20
术前	5.5	25
术前	6.5	24
术前	6.2	24
术前	8	21
术前	4.3	27
术前	5.2	25
术前	3.2	29
术前	6.8	23
术前	8.9	20
术前	3	30
术前	3.5	28
术前	6.3	24
术前	3.8	28
术前	9.4	17
术前	4.4	27
术前	7.5	22
术前	10	15
术前	8.3	20
术前	5.7	25
术前	3	30
术前	4.4	27
术前	3.4	28
术前	5.7	25
术前	6.8	23
术前	4.1	27
术前	4.9	25
术前	8.8	20
术前	4.7	26
术前	6.5	24
术前	4.6	26
术后三个月	16.7	4
术后三个月	18.1	6
术后三个月	24.8	5
术后三个月	23.6	5
术后三个月	23.4	5
术后三个月	26.4	3
术后三个月	27.6	6
术后三个月	27	5
术后三个月	26.5	5
术后三个月	19.8	3
术后三个月	19	5
术后三个月	18.4	6
术后三个月	16.6	4
术后三个月	18.9	4
术后三个月	19.5	3
术后三个月	23.2	6
术后三个月	30.5	6
术后三个月	28.3	6
术后三个月	23.1	5
术后三个月	24.4	4
术后三个月	19.7	6
术后三个月	26.9	6
术后三个月	25.4	3
术后三个月	25.3	6
术后三个月	24.1	5
术后三个月	17.5	3
术后三个月	15.2	4
术后三个月	17.7	2
术后三个月	21	5
术后三个月	17.4	4
术后三个月	21.3	3
术后三个月	22.2	3
术后三个月	19.5	3
术后三个月	19	5
术后三个月	20.5	3
术后三个月	21.7	5
术后三个月	17.3	6
术后三个月	24.4	6
术后三个月	23.8	5
术后三个月	23.2	4
术后三个月	26	6
术后三个月	14.2	6
术后三个月	16.7	6
术后三个月	20.8	3
术后三个月	19.6	2
术后三个月	20	9
术后三个月	29.6	7
术后三个月	21.7	5
术后三个月	19.6	6
术后三个月	18.7	2
术后六个月	18.4	3
术后六个月	16.6	3
术后六个月	18.9	6
术后六个月	19.5	5
术后六个月	16.6	5
术后六个月	16.6	3
术后六个月	28.3	5
术后六个月	16.6	6
术后六个月	15.2	4
术后六个月	19.7	4
术后六个月	26.9	3
术后六个月	15.2	6
术后六个月	25.3	6
术后六个月	24.1	6
术后六个月	17.5	5
术后六个月	15.2	4
术后六个月	17.7	6
术后六个月	16.6	6
术后六个月	17.4	3
术后六个月	21.3	6
术后六个月	22.2	3
术后六个月	19.5	3
术后六个月	19	4
术后六个月	20.5	2
术后六个月	15.2	5
术后六个月	16.6	4
术后六个月	15.2	3
术后六个月	16.6	3
术后六个月	23.6	3
术后六个月	23.4	3
术后六个月	26.4	3
术后六个月	16.6	3
术后六个月	27	6
术后六个月	26.5	5
术后六个月	19.8	3
术后六个月	29.6	3
术后六个月	21.7	5
术后六个月	24.8	6
术后六个月	23.6	4
术后六个月	16.6	4
术后六个月	26.4	3
术后六个月	16.6	6
术后六个月	27	6
术后六个月	24.8	6
术后六个月	16.6	5
术后六个月	23.4	4
术后六个月	26.4	6
术后六个月	27.6	6
术后六个月	27	3
术后六个月	26.5	6

## Sheet: Sheet6
报告
	年龄	前列腺体积	残余尿	术前Qmax	术前IPSS	手术时间	冲洗时间	术后Qmax	术后IPSS
平均值	71.52	53.48	143.46	6.314	23.54	65.1	16.9	21.716	4.7
个案数	50	50	50	50	50	50	50	50	50
标准 偏差	8.17	16.022	71.193	2.1721	4.127	16.867	4.404	3.8975	1.46
配对样本检验
		配对差值					t	自由度	Sig.（双尾）
		平均值	标准 偏差	标准 误差平均值	差值 95% 置信区间
					下限	上限
配对 1	组别 - Qmax	-12.515	7.8887	0.7889	-14.0803	-10.9497	-15.864	99	0
配对 2	组别 - IPSS	-12.62	10.435	1.043	-14.69	-10.55	-12.094	99	0
